# Supplementary material for: Indoor Air Radon Concentration in Premises of Public Companies and Workplaces in Latvia
Source: Int J Environ Res Public Health. 2022 Feb 10;19(4):1993. doi: 10.3390/ijerph19041993 (PMC8871745; doi:10.3390/ijerph19041993)
Supplement: Supplementary file 1 [file ijerph-19-01993-s001.zip]

Archive with 1 entries (1 files):
- ijerph-1551196-supplementary.pdf
